# Supplementary material for: Effectiveness and Toxicity of Cemiplimab Therapy for Advanced Cutaneous Squamous Cell Skin Cancer in a Community Oncology Practice
Source: Cancers (Basel). 2025 Feb 27;17(5):823. doi: 10.3390/cancers17050823 (PMC11899135; doi:10.3390/cancers17050823)
Supplement: Supplementary file 1 [file cancers-17-00823-s001.zip]

Archive with 3 entries (3 files):
- Supplemental Table 1.pdf
- Supplemental Table 2 rev.pdf
- Supplemental Table 3.pdf
